# Supplementary material for: Dynamic encounters with red blood cells trigger splenic marginal zone B cell retention and function
Source: Nat Immunol. 2023 Dec 4;25(1):142–54. doi: 10.1038/s41590-023-01690-z (PMC10761324; doi:10.1038/s41590-023-01690-z)
Supplement: Supplementary file 14 — Statistical source data. [file 41590_2023_1690_MOESM14_ESM.xlsx]

## Sheet: Fig. 2d
		MZ B % in B cells		MZ B % in splenocytes
		Adgre5+/-	Adgre5-/-	Adgre5+/-	Adgre5-/-
		7.62	4.7	4.65464	3.58347
		7.66	6.26	6.4979	3.61359
		7.31	5.91	4.7005	2.82475
		9.1	5.68	3.68029	3.11949
		8.24	6.6	4.89913	4.08634
		10.1	4.94	5.18	3.39726
		8.74	5.74	4.55519	3.16711
		6.42	6.96	5.84274	3.79669
		10.5	5.27	5.61611	2.90521
		9.48	5.59	4.941	2.81852
		7.27	4.43	4.02468	2.1804
		8.36	5.68	4.63652	2.81021
		6.13	6.26	2.99736	2.99552
		7.6	4.43	4.17991	1.95474
		4.37		2.16993
		5.45		2.14539

## Sheet: Fig. 2f
		MZ B % in B cells from each compartment
		CD45.1+ Adgre5+/+ : CD45.2+ Adgre5+/+		CD45.1+ Adgre5+/+ : CD45.2+ Adgre5-/-
		Adgre5+/+	Adgre5+/+	Adgre5+/+	Adgre5-/-
		10.6	14.1	7.83	2.5
		6.64	9.38	11.1	3.52
		13.3	12.9	14.7	5.29
		12.9	8.79	9.43	3.13
		10.8	8.3	11.5	2.97
		13.1	9.9	7.75	2.68
		9.65	8.58	11.6	5.83
		11.5	9.02	10.7	5.3
		13.7	10.4	10.4	6.27

## Sheet: Fig. 2g
		PE+ % in MZ B cells from each compartment
		CD45.1+ Adgre5+/+ : CD45.2+ Adgre5+/+		CD45.1+ Adgre5+/+ : CD45.2+ Adgre5-/-
		Adgre5+/+	Adgre5+/+	Adgre5+/+	Adgre5-/-
		59.6	56.6	44	49.1
		62.1	59.1	47.1	48.6
		56.4	54.6	47.1	49.2
		57.2	56.5	50.9	55.9
		53.3	51.9	51	52.8
		52.4	52.9	62.7	56.7
		48.7	47.8	56	55.3
		56.5	56.7	58.9	60.3

## Sheet: Fig. 2h
		MZ B % in B cells
		Saline	αCD97
		1.08	1.4
		0.57	0.92
		0.69	0.82
		0.45	1.05
		0.61	0.96
		0.67	0.86
		0.68	1.32
		0.43	0.73

## Sheet: Fig. 2i
		MZ B % in splenocytes
		Saline	αCD97
		7.54329	5.77138
		8.57526	5.1643
		5.33481	3.43667
		5.723	5.17
		6.19432	5.99681
		5.56789	4.13715
		5.42614	5.40138
		6.76074	4.68874
		9.21271	4.18737
		5.74755	3.72
		5.07	3.8
		3.35	4.25
		5.17

## Sheet: Fig. 2j
		Leaving cells %
		Adgre5+/+	Adgre5-/-
		0.262467	1.1811
		0	2.22222
		0	0
		0	1
		0	0
		0.865801	4.47761
			3.84615
			0
			0
			2.87356

## Sheet: Fig. 2k
		PE+ % in MZ B cells from each compartment
		Adgre5+/+ CON O/E		Adgre5-/- CON O/E		Adgre5-/- WT O/E		Adgre5-/- L424A O/E		Adgre5-/- M425K O/E		Adgre5-/- PBM O/E		Adgre5-/- T419G O/E
		Thy1.1-	Thy1.1+	Thy1.1-	Thy1.1+	Thy1.1-	Thy1.1+	Thy1.1-	Thy1.1+	Thy1.1-	Thy1.1+	Thy1.1-	Thy1.1+	Thy1.1-	Thy1.1+
		8.97	6.84	3.21	3.82	4.36	5.73	5.05	4.71	2.47	3.24	3.15	3.97	2.91	2.19
		6.02	8.16	1.86	1.79	4.86	7.47	5.99	11.1	3.12	3.49	3.91	5.12	2.44	2.44
		7.63	8.74	2.57	2.45	4.39	5.93	3.72	5.95	1.97	2.87	4.55	5.88	2.72	1.89
		6.64	5.15	2.82	2.43	2.5	2.02	4.61	5.28	2.37	3.73	3.41	6.39	3.36	2.69
		7.64	9.22	2.33	2.23	4.32	7.02	3.09	2.93	1.83	2.26	7.38	9.6	3.01	5.45
		4.77	5.3	5.34	7.43	6.02	14.4	2.84	5.46			6.21	10	4.03	5.98
		4.34	15.6	5.31	4.46	3.46	10.4	4.35	8.83			5.98	7.29	1.64	1.85
		10	16	5.22	4.84	3.97	11.2	2.51	2.95			4.36	7.9	3.56	3.94
		9.43	8.47	3.11	3.63	4.05	9.77					1.91	4.11
		7.49	11.5	6.4	7.3	6.21	9.79					2.74	3.69
		4.17	4.79	0.82	1.31	3.58	5.13
		3.92	4.92	1.12	1.46	3.33	5.82
		3.39	6.62	1.15	1.27	1.99	6.57
		4.43	6.26	1.41	2.05	3.05	6.32
		13	8.35	1.39	1.54	2.32	8.15
		11.8	8.67	3.97	3.62
		13.5	8.55	3.09	3.36
		6.67	7.03	3.84	5.56
				3.71	2.29
				4.2	5.02
