# Supplementary material for: Dynamic encounters with red blood cells trigger splenic marginal zone B cell retention and function
Source: Nat Immunol. 2023 Dec 4;25(1):142–54. doi: 10.1038/s41590-023-01690-z (PMC10761324; doi:10.1038/s41590-023-01690-z)
Supplement: Supplementary file 15 — Statistical source data. [file 41590_2023_1690_MOESM15_ESM.xlsx]

## Sheet: Fig. 3b
		MZ B % in B cells		MZ B % in splenocytes
		Gna13WT	Gna13cKO	Gna13WT	Gna13cKO
		12.3	5.17	6.26536	2.50066
		11.1	5.71	5.88547	2.96177
		9.24	6.07	4.54087	3.36863
		14.9	3.66	7.24782	2.15412
		15.6	3.64	8.28197	2.01292
		6.1	5.12	3.5502	3.05664
		4.34	4.42	2.4738	2.60338
		4.55	4.31	2.71635	2.3274
		6.11	4.61	3.57435	2.4433
		8.54	4.38	4.62868	2.50746
		6.34	5.18	3.8387	2.9418
		7.66	4.7	4.85365	3.20271
		10.6		7.2446

## Sheet: Fig. 3d
		MZ B % in B cells from each compartment
		CD45.1+ Gna13WT : CD45.2+ Gna13WT		CD45.1+ Gna13WT : CD45.2+ Gna13cKO
		Gna13WT	Gna13WT	Gna13WT	Gna13cKO
		6.95	6.2	11.5	2.94
		8.63	7.39	9.2	5.5
		10.3	8.06	8.38	5.35
		6.2	5.02	11.5	6.8
		8.66	7.69	10.6	5.86
		10.1	9.23	8.93	5.06

## Sheet: Fig. 3e
		MZ B % in B cells				MZ B % in splenocytes
		Gna13WT		Gna13cKO		Gna13WT		Gna13cKO
		Saline	αCD97	Saline	αCD97	Saline	αCD97	Saline	αCD97
		11.1	3.24	3.43	3.68	6.46845	1.78265	2.05066	1.89558
		7.8	5.52	4.45	4.46	4.64954	3.13883	2.6275	2.60801
		6.97	3.28	3.48	4.76	3.87261	1.85891	1.91861	2.84879
		5.98	6.38	4.42	4.66	4.27856	4.19469	2.56644	2.79517
				3.58	3.61			2.00374	2.13906

## Sheet: Fig. 3g
		MZ B % in B cells		MZ B % in splenocytes
		Arhgef1+/-	Arhgef1-/-	Arhgef1+/-	Arhgef1-/-
		7.95	4.11	4.77153	2.51316
		8.12	2.78	4.1942	1.92452
		5.52	4.24	3.11529	2.61714
		11.2	4.52	6.78231	2.62532
		7.75	4.29	4.56771	2.60751
		12.7	3.18	6.92685	2.07461
		14.1	3.89	7.48847	2.43788

## Sheet: Fig. 3i
		MZ B % in B cells from each compartment
		CD45.1+ Arhgef1+/+ : CD45.2+ Arhgef1+/+		CD45.1+ Arhgef1+/+ : CD45.2+ Arhgef1-/-
		Arhgef1+/+	Arhgef1+/-	Arhgef1+/+	Arhgef1-/-
		10.6	14.1	6.75	2.37
		6.64	9.38	7.71	2.69
		13.3	12.9	10.5	2.55
		12.9	8.79	7.75	1.87
		10.8	8.3	9.36	2.7
		13.1	9.9	13.3	3.53
