# Supplementary material for: Dynamic encounters with red blood cells trigger splenic marginal zone B cell retention and function
Source: Nat Immunol. 2023 Dec 4;25(1):142–54. doi: 10.1038/s41590-023-01690-z (PMC10761324; doi:10.1038/s41590-023-01690-z)
Supplement: Supplementary file 16 — Statistical source data. [file 41590_2023_1690_MOESM16_ESM.xlsx]

## Sheet: Fig. 4c
		MZ B % in B cells		MZ B % in splenocytes
		Cd55+/-	Cd55-/-	Cd55+/-	Cd55-/-
		11.1	4.56	4.69557	4.75339
		10.7	6.93	4.4043	3.12257
		9.86	5.73	4.76142	3.39547
		9.72	3.82	4.26962	3.47967
		13	4.74	4.17705	2.97946
		8.61	7.01	7.4679	4.04065
		7.25	6.27	5.13124	3.47277
		10.8	6.72	3.87923	3.70583
		10	8.51	4.37006	5.13634
		9.98	11	6.81395	2.88883
		10.2	8.94	5.77243	4.32385
		10.3	9.78	6.47	3.51723
		9.94	7.83	5.86	5.24
		8.75	7.71	6.24	6.73
		13.4	8.32	6.17	4.98
		9.52	5.57	5.47	5.03
		11.3	10.3	5.4	4.65
		9.98	8.37	4.92	4.28

## Sheet: Fig. 4e
		MZ B % in B cells from each compartment
		CD45.1+ Cd55+/+ : CD45.2+ Cd55+/+		CD45.1+ Cd55+/+ : CD45.2+ Cd55-/-
		Cd55+/+	Cd55+/+	Cd55+/+	Cd55-/-
		12.2	11.9	9.69	10.5
		13	11.4	9.63	8.88
		10.2	9.89	6.53	5.8
		11.1	8.74	9.9	7.24
		10.7	7.03	8.56	6.15
		11.3	7.68	12.3	8.83

## Sheet: Fig. 4f
		MZ B % in B cells from each compartment
		CD45.1+ Cd55+/+ : CD45.2+ Cd55+/+		CD45.1+ Cd55+/+ : CD45.2+ Adgre5-/- Cd55-/-		CD45.2+ Cd55-/- : CD45.2+ Adgre5-/- Cd55-/-
		Cd55+/+	Cd55+/+	Cd55+/+	Adgre5-/- Cd55-/-	Cd55-/-	Adgre5-/- Cd55-/-
		12.2	11.9	9.36	4.24	4	3.69
		13	11.4	8.16	3.76	4.45	3.76
		10.2	9.89	10.3	5.06	3.51	3.76
		11.1	8.74	10	7.39	4.27	4.25
		10.7	7.03	7.98	4.52	5.26	4.98
		11.3	7.68	14.1	5.61

## Sheet: Fig. 4g
			MZ B % in B cells			MZ B % in splenocytes
		RBC	Cd55+/+	Cd55-/-	Cd55+/+	Cd55+/+	Cd55-/-	Cd55+/+
		Recipient	Cd55+/-	Cd55-/-	Cd55-/-	Cd55+/-	Cd55-/-	Cd55-/-
			7.39	7.53	7.4	4.69557	4.75339	4.53104
			7.8	5.21	5.95	4.4043	3.12257	3.80224
			7.47	6.23	6.82	4.76142	3.39547	4.01568
			8.04	6.07	6.1	4.26962	3.47967	3.57371
			7.12	5.84	6.22	4.17705	2.97946	3.68046
			6.63	5.02	6.96	4.40269	2.66152	4.20928
			13	5.07	6.72	7.4679	2.52775	4.03121
			8.61	7.01	12.5	5.13124	4.04065	7.55292
			7.25	6.27	10.3	3.87923	3.47277	6.05232
			7.31	6.72	10.8	4.37006	3.70583	5.82125
					8.75			5.14856

## Sheet: Fig. 4i
		MZ B % in splenocytes
		Mpl-/-:Cd55+/-	Mpl-/-:Cd55-/-
		3.75209	6.07603
		4.81105	6.30427
		3.89606	4.98868
		4.54604	3.16576
		5.19917	4.66928
		4.00697	3.78544
		3.73792	4.43721
		3.87744
