# Supplementary material for: Dynamic encounters with red blood cells trigger splenic marginal zone B cell retention and function
Source: Nat Immunol. 2023 Dec 4;25(1):142–54. doi: 10.1038/s41590-023-01690-z (PMC10761324; doi:10.1038/s41590-023-01690-z)
Supplement: Supplementary file 17 — Statistical source data. [file 41590_2023_1690_MOESM17_ESM.xlsx]

## Sheet: Fig. 5a
			MFI of CD97 in MZ B cells
		RBC	Cd55+/+	Cd55-/-	Cd55+/+
		Recipient	Cd55+/-	Cd55-/-	Cd55-/-
			2946	3610	3265
			3259	3642	3497
			2806	3732	3104
			3399	3408	3167
			3048	3681	2818
			3553	4571	2540
			2900	4685	3731
			2859	3749	2977

## Sheet: Fig. 5b
			MFI of CD97 in MZ B cells
		shaker	-	+	-	+	-	+
		RBC	-	-	Cd55+/+	Cd55+/+	Cd55-/-	Cd55-/-
			3739	3832	3937	2495	3649	3495
			3550	3873	3824	2594	3580	3523
			3568	3761	3809	2456	3439	3242
			3546	3558	3702	2296	3296	3326
			3520	3746	3596	2314	3220	3094
			3277	3411	3530	2323	3209	3063

## Sheet: Fig. 5c
			MFI of CD97 in MZ B cells
		shaker	-	+	-	+
		RBC	-	-	Cd55+/+	Cd55+/+
			7159	6680	7482	7626
			7011	5830	7622	7581
			6737	6711	7498	7453
			6454	6324	7171	7402
			7009	6118	7024	6974
			6893	6494	7556	7506
			7912	7975	7947	8105
			7980	7626	7689	8170

## Sheet: Fig. 5d
		MFI of CD97 in WT-GFP O/E B cells
		Cd55+/+	Cd55-/-
		574	882
		603	937
		677	998
		634	941
		738

## Sheet: Fig. 5e
		MFI of GFP in WT-GFP O/E B cells
		Cd55+/+	Cd55-/-
		3175	2997
		3360	3015
		2942	2993
		3213	2870
		2850

## Sheet: Fig. 5g
			MFI of CD97 in human MZ B cells
		shaker	-	+	-	+
		RBC	-	-	Cd55+/+	Cd55+/+
			724	714	1036	528
			726	755	820	493
			740	764	871	494
			767	779	839	502
			709	788	818	484
