# Supplementary material for: Dynamic encounters with red blood cells trigger splenic marginal zone B cell retention and function
Source: Nat Immunol. 2023 Dec 4;25(1):142–54. doi: 10.1038/s41590-023-01690-z (PMC10761324; doi:10.1038/s41590-023-01690-z)
Supplement: Supplementary file 18 — Statistical source data. [file 41590_2023_1690_MOESM18_ESM.xlsx]

## Sheet: Fig. 6a
		Longest diameter (μm)
		WT	T419G	CTF
		31.045	34.907	17.646
		20.12	24.985	14.794
		20.709	21.68	21.441
		30.631	19.391	18.853
		35.292	35.379	20.083
		26.772	24.39	16.828
		30.679	35.267	19.988
		28.909	17.01	11.173
		19.429	20.316	17.42
		23.755	29.532	19.542
		21.255	28.909	16.828
		27.774	24.985	20.12
		30.298	32.27	19.988
		23.456	19.093	22.347
		27.604	21.578	17.114
		24.719	22.116	19.579
		25.857	25.479	17.512
		22.77	28.603	16.88
		26.341	15.783	16.582
		20.488	27.235	16.626
		22.248	30.898	17.42
		26.218	31.064	15.33
		17.25	30.832	18.017
		24.202	29.488	18.017
		17.293	29.532	20.163
		22.327	30.813	19.3
		30.898	23.059	18.689
		21.949	23.903	19.512
		19.542	25.026	17.878
		31.234	24.51	18.46
		40.199	19.459	17.554
		27.342	15.802	17.216
		18.46	27.423	19.093
		29.333	31.996	17.886
		37.181	23.274	16.26
		21.475	29.577	15.718
		21.929	22.458	15.727
		16.828	19.639	18.017
		25.766	19.639	15.53
		23.45	26.772	13.053
		26.696	25.242	16.051
		21.585	28.812	12.18
		28.515	32.238	21.082
		19.542	24.683	20.054
		17.479	26.909	20.366
		20.858	24.172	16.582
		25.008	25.885	24.955
		17.943	31.659	21.598
		24.172	21.165	20.061
		21.875	23.154	19.093
		26.021	21.462	22.924
		24.725	15.94	14.092
		19.512	17.139	15.406
		24.492	29.632	21.249
		28.603	19.579	17.01
		23.28	27.256	18.97
		24.196	20.409	24.605
		28.184	23.854	15.33
		22.228	18.219	17.352
		23.078	26.668	21.2
		19.729	27.684	16.484
		17.721	30.798	18.97
				19.699

## Sheet: Fig. 6c
		Tether Force [pN]
		WT	T419G	PBM
		60.4832	20.42	62.4
		32.4869	20.3591	62.3
		47.6788	26.5745	55.6
		39.7121	30.4162	18.9
		36.4878	27.3654	45.1
		55.7779	47.2233	39.1
		35.931	34.4997	66.2
		47.5105	37.5251	63.3
		58.4539	21.7348	69
		36.2169	23.7326	55.1
		25.8473	28.9612	21.3
		35.0359	18.0419	58.6
		35.7538	16.5438	34.9
		30.0562	34.609	33.2
		47.2189	23.4279	41.2
		55.2648	44.5659	33.8
		55.8966	16.4285	55.9
		54.1573	21.0804	32.8
		47.1093	32.4675	29.4
		45.8737	26.2768	33.2
		46.4295	16.5907	42.2
		47.3236	34.3613	31.8
		25.1869	25.764	33.4
		52.9483	12.3148	36.3
		45.6668	32.6829	35.7
		50.0088	28.3575	44.3
		51.233	15.9476	44.9
		59.6921	15.0904	44.8
		37.2978	26.2355	29.4
		49.0054	25.4689	32.4
		29.4986	31.2389	28.1
		24.8932	33.6822	38.5
		48.6839	19.3439	46.8
		32.3582	19.3813	36.7
		63.9	31.03	36.7
		85.3	27.6289	58.1
		62.4	11.9328	54.2
		74.6	17.2004	26.2
		88.5	20.859	26.1
		56.1	27.4817	59.5
		90.5	40.4	56.9
		71.5	30.8	50.3
		87.4	44.7	33
		48.9	33	51
		73.5	10.7	51.2
		57.6	30.4	58.1
		88	34.7	54.2
		59.2	32.1	27
		53.1	43.6	66.8
		51.9	43.4	67.7
		69.7	23	86.4
		80.6	30.1	77
		93.3	44.1	26.2
		70.1	47.5	81.6
		41.7	33.9	92.4
		74.9	24.4	59.5
		71.2	25.3	56.9
		68.5	23.3	50.3
		78.2	54.5	33
		89.4	18.3	87
		69.3	48.1	76
		80.8	42.9	44.1
		63.7	21.4
		75.4	59.2
		46.5
		95.2
		43.9
		85.4
		56
		65.8

## Sheet: Fig. 6d （individual cells）
			Normalized RhoA Fluorescence Intensity
		Frame	WT																										T419G																				PBM
		1	1	1	1	1	1	1	1	1	1	1	1	1	1	1	1	1	1	1	1	1	1	1	1	1	1	1	1	1	1	1	1	1	1	1	1	1	1	1	1	1	1	1	1	1	1	1	1
		2	0.9934	0.987657	0.937787	1.14126	0.962828	0.962828	0.969801	1.01654	0.978431	0.99007	0.952712	1.00864	0.993662	1.06295	1.02921	0.921868	1.02036	0.971736	0.97393	0.948924	0.965697	0.984372	1.00256	1.00179	1.00262	1.00034	0.979612	1.01421	0.998076	0.970705	0.99169	0.996996	0.990944	0.966293	0.976159	0.971662	0.916713	0.94464	1.01869	1.01013	0.990297	1.00539	0.990814	0.998627	0.999867	1.01142	0.997645
		3	0.882144	0.989837	0.952238	1.01262	1.01859	1.01859	0.963697	1.03232	0.954291	0.990688	0.98927	1.03686	1.01971	1.005	1.10438	0.99799	1.00385	0.973656	0.984032	0.989937	1.01187	0.975725	0.983884	0.969877	0.993844	1.01169	0.989806	1.0423	0.978164	0.994611	1.02898	0.998569	1.02164	0.920505	0.965525	0.979111	0.916151	0.853251	0.919351	0.980852	0.97372	0.989948	1.02971	0.990975	1.01303	1.00468	0.969961
		4	0.830196	1.04911	0.985724	0.986409	0.982319	0.982319	0.84215	0.955513	0.929121	0.925608	0.929167	0.953084	1.00492	0.940711	1.10438	0.993191	0.990687	0.93131	0.998588	0.977194	1.01101	0.973176	0.98538	0.913652	0.93161	1.01308	0.953586	0.978501	0.878292	1.00703	0.984135	0.951846	0.973999	0.886798	0.941994	0.916036	0.889031	0.862038	0.830926	0.926887	0.981064	1.03261	1.01544	0.957832	1.00312	0.962412	0.954863
		5	0.728526	1.0483	0.917166	1.03883	1.00997	1.00997	0.769008	0.929087	0.852598	0.856138	0.924995	0.967411	0.887766	0.843311	1.05842	0.942062	0.956279	0.891031	1.00141	0.902166	1.02546	0.947793	0.997586	0.827973	0.929538	0.977121	0.954546	0.954922	0.888246	0.91235	0.839832	0.921946	0.976066	0.735224	0.837527	0.88828	0.835322	0.867312	0.871427	0.954107	0.890457	0.955381	1.01562	0.877559	0.966539	0.973672	0.959805
		6	0.706227	1.02861	0.952414	0.972331	0.932001	0.932001	0.811308	0.942014	0.817669	0.801412	0.82714	0.926182	0.844965	0.882001	1.07843	0.909922	1.00105	0.793822	0.944916	0.846211	0.999571	0.959208	0.946881	0.782724	0.834938	0.959225	0.860758	0.8776	0.83783	0.916099	0.764375	0.876796	0.936228	0.663896	0.835774	0.839172	0.766506	0.843585	0.867741	0.871657	0.857565	0.911498	1	0.857031	0.955027	0.956013	0.906138
		7	0.6856	0.926701	0.827459	0.945631	0.924296	0.924296	0.758192	0.891065	0.760143	0.783912	0.781939	0.820101	0.801312	0.849664	1.12818	0.893178	1.00588	0.766518	0.813668	0.816115	0.979076	0.949234	0.884027	0.788212	0.794709	0.841168	0.817222	0.829057	0.84329	0.917272	0.838192	0.818064	0.840891	0.635231	0.829446	0.838997	0.691751	0.983304	0.87365	0.832726	0.819863	0.940181	0.945315	0.838875	0.940786	0.909665	0.896178
		8	0.678452	0.867301	0.796793	0.986409	0.907975	0.907975	0.730456	0.895056	0.785313	0.740478	0.818696	0.847331	0.788857	0.893551	1.19308	0.826991	1.04696	0.808512	0.749063	0.858954	0.913702	0.930393	0.808582	0.75911	0.811654	0.798611	0.827417	0.716712	0.811817	0.880243	0.840011	0.808295	0.820581	0.628842	0.835904	0.792854	0.690923	0.981547	0.889002	0.783906	0.802583	0.887227	0.921296	0.8365	0.922507	0.892476	0.881471
		9	0.703317	0.85359	0.733873	0.993689	0.889393	0.889393	0.740202	0.837452	0.80586	0.763655	0.801211	0.800197	0.79574	0.943601	1.40779	0.833126	1.06004	0.840108	0.728256	0.892196	0.905074	0.961537	0.729883	0.77197	0.801109	0.773331	0.836052	0.73301	0.839755	0.906726	0.894802	0.818231	0.833951	0.629803	0.850354	0.820842	0.704231	0.945519	0.922584	0.762857	0.787924	0.975239	0.918935	0.845313	0.920166	0.870666	0.844444
		10	0.723943	0.857576	0.799964	0.983494	0.799183	0.799183	0.745556	0.771482	0.982539	0.760817	0.842639	0.854331	0.838064	1.03811	1.62792	0.828664	1.06486	0.916373	0.700653	0.877161	0.882418	0.943692	0.730371	0.854075	0.847373	0.771379	0.827656	0.874479	0.842004	0.878603	0.925423	0.828857	0.81127	0.696918	0.898357	0.827941	0.720166	1.05712	0.939552	0.747665	0.78454	0.957097	0.924928	0.808528	0.900721	0.85635	0.798653
		11	0.811512	0.849477	0.792563	1.01893	0.805528	0.805528	0.763333	0.781938	1.00771	0.762986	0.898966	0.903981	0.931079	1.12589	1.60196	0.876887	1.08778	1.03664	0.710551	0.9198	1.00971	0.97905	0.738961	0.957273	0.917957	0.776968	0.82166	0.842926	0.813745	0.896415	0.920095	0.82981	0.820238	0.760361	0.8934	0.871523	0.73982	1.02285	0.968842	0.758586	0.777917	0.91493	0.939847	0.848269	0.924327	0.85124	0.827038
		12	0.93194	0.899088	0.772823	1.03883	0.872167	0.872167	0.851681	0.818822	1.02003	0.772752	0.994138	0.965442	1.04161	1.1846	1.64792	0.853774	1.14036	1.12113	0.709594	0.965505	1.06861	0.920526	0.748855	1.02846	0.951176	0.81567	0.834133	0.82767	0.845536	0.899695	0.945969	0.817063	0.817951	0.772973	0.886832	0.929768	0.788783	1.04657	0.975963	0.742128	0.786593	0.931601	0.917448	0.891967	0.931125	0.862607	1.00259
		13	1.10876	0.969581	0.866937	1.11262	0.924751	0.924751	0.892804	0.825666	1.21007	0.801787	1.08494	1.0397	1.10441	1.28932	1.74474	0.882685	1.17415	1.23768	0.760851	0.983899	1.11672	0.994346	0.836495	1.06574	1.04011	0.820762	0.840369	0.921289	0.824986	0.893133	0.994677	0.825999	0.830675	0.749609	0.891207	0.961539	0.833129	0.975396	0.998637	0.765627	0.777341	0.932581	0.895311	0.877666	0.947943	0.864818	1.07687
		14	1.20953	1.05186	0.981318	1.3432	0.888483	0.888483	0.918505	0.897148	1.24345	0.833631	1.12348	1.19893	1.19208	1.34533	1.63981	0.931466	1.17099	1.33735	0.826031	1.07158	1.22201	0.999556	1.09395	1.08654	1.11094	0.833675	0.860038	0.904993	0.901735	0.874384	0.997366	0.868694	0.875429	0.6798	0.868909	0.981322	0.831502	1.03251	0.986517	0.790158	0.793257	0.956607	0.974364	0.892654	0.951091	0.87368	1.0783
		15	1.27183	1.16548	1.03419	1.32573	0.971439	0.971439	1.0226	0.983841	1.36107	0.883807	1.15537	1.23239	1.2665	1.34321	1.77069	1.00145	1.17389	1.44138	0.882429	1.06526	1.32988	0.996011	1.22944	1.10492	1.15305	0.836027	0.854641	0.95943	0.931601	0.908835	0.995492	0.920682	0.917686	0.630698	0.865854	1.04329	0.849095	0.989456	1.02227	0.778525	0.791905	0.982103	1.00687	0.899091	0.931749	0.859929	1.09154
		16	1.34683	1.22538	1.05939	1.32767	1.12602	1.12602	1.16042	0.981559	1.31742	0.918489	1.12189	1.25656	1.40365	1.40924	1.84046	1.01629	1.18205	1.54712	0.966829	1.11585	1.45092	0.985256	1.29531	1.11232	1.1711	0.948264	0.899496	0.959084	0.956007	0.958987	1.01458	0.940173	0.915614	0.606163	0.861609	1.09304	0.865295	1.00791	1.04035	0.81065	0.796044	1.0228	1.03504	0.959838	0.947319	0.882344	1.15956
		17	1.36947	1.28104	1.09288	1.40437	1.24161	1.24161	1.29235	1.06103	1.34823	0.991785	1.13421	1.31704	1.47146	1.42464	1.81505	1.05938	1.19136	1.65139	1.05922	1.20017	1.63366	0.999444	1.34786	1.1189	1.20535	0.970028	0.921564	0.917129	0.948298	0.964611	0.974304	0.932358	0.96391	0.610371	0.853398	1.10415	0.898522	1.04921	1.03828	0.809623	0.808913	1.02868	1.03115	0.963268	0.956039	0.88979	1.1752
		18	1.4019	1.32997	1.13535	1.41942	1.23617	1.23617	1.30681	0.983269	1.39856	1.01169	1.13123	1.32623	1.52103	1.45159	1.8237	1.10603	1.17188	1.82915	1.13966	1.2316	1.72233	0.996119	1.37666	1.11708	1.21724	0.972198	0.936795	1.04646	0.934491	1.01336	0.951591	0.981726	0.97775	0.63861	0.833622	1.14541	0.889394	0.984183	1.0048	0.867701	0.835035	0.972052	1.02327	0.983059	0.973143	0.896123	1.13023
		19	1.35648	1.33258	1.18135	1.3034	1.19719	1.19719	1.26869	1.01331	1.37083	1.04284	1.1061	1.26717	1.58862	1.41078	1.85507	1.08706	1.18539	1.95241	1.17445	1.27271	1.73139	1.0215	1.42246	1.12068	1.21285	1.0609	0.962341	0.968445	0.88857	0.993673	0.977465	0.970813	1.00819	0.526282	0.829827	1.14256	0.891056	1.04833	1.04247	0.890885	0.843167	1.03996	1.01299	0.961369	0.949885	0.914219	1.16995
		20	1.39086	1.3142	1.2663	1.40194	1.26655	1.26655	1.22339	1.10266	1.42322	1.08237	1.15359	1.29703	1.61944	1.37613	1.69551	1.20672	1.2443	2.0479	1.23988	1.33625	1.66818	0.985368	1.37711	1.13157	1.18585	1.12784	0.933797	0.943134	0.908157	1.06656	0.972371	0.993423	1.04083	0.448775	0.811303	1.11661	0.883419	0.973638	1.0758	0.949281	0.859828	1.04266	0.997507	0.988758	0.967674	0.94449	1.15605
		21	1.42843	1.30971	1.28058	1.46456	1.32185	1.32185	1.09938	1.05475	1.64613	1.12941	1.14544	1.26236	1.59959	1.4283	1.56734	1.22291	1.30907	2.16459	1.27189	1.42766	1.66214	0.972068	1.35327	1.12502	1.2315	1.13204	0.966658	1.02739	0.944125	1.06609	0.987709	0.982011	1.02164	0.43159	0.787091	1.10194	0.934076	0.993849	1.06595	0.935116	0.866325	0.964942	0.99497	0.963426	0.984818	0.946093	1.13323
		22	1.46198	1.40333	1.30754	1.42476	1.267	1.267	1.10955	1.08612	1.68413	1.13487	1.1214	1.28248	1.65662	1.4358	1.46134	1.30584	1.34041	2.22047	1.32118	1.52492	1.70227	1.02206	1.3324	1.13996	1.09826	1.12253	0.994963	1.00797	0.939627	1.00609	0.998658	1.00939	1.00267	0.402754	0.768767	1.08687	0.91987	0.951669	1.04257	0.962653	0.888907	1.00735	0.987402	0.962213	1.00104	0.948631	1.10533
		23	1.5033	1.40632	1.31089	1.46456	1.44062	1.44062	1.10891	1.06654	1.74371	1.16321	1.1512	1.21763	1.7031	1.45486	1.52137	1.35271	1.40001	2.27972	1.33136	1.63627	1.79569	0.994903	1.36785	1.12936	1.07095	1.17275	1.01715	1.04854	0.895313	1.05882	0.974011	1.00405	1.02031	0.385631	0.738017	1.124	0.924018	0.969244	1.06065	0.994937	0.881551	0.99289	0.953628	0.958939	1.00358	0.958905	1.07587
		24	1.51427	1.39267	1.29292	1.40388	1.44515	1.44515	1.09734	1.08479	1.79815	1.15911	1.11603	1.16098	1.67381	1.45833	1.39914	1.41846	1.40001	2.39833	1.38166	1.63675	1.71953	1.02749	1.27399	1.13479	1.03231	1.17153	0.961861	1.07212	0.941876	1.08062	1.02664	1.0168	1.03303	0.37516	0.728084	1.10014	0.933479	0.935853	1.04232	1.00198	0.910512	1.01348	0.977645	0.964165	0.998732	0.944853	1.04161
		25	1.56531	1.40999	1.29045	1.36505	1.46963	1.46963	1.10859	1.17757	1.89728	1.15406	1.14206	1.18777	1.65246	1.50683	1.38886	1.41712	1.43724	2.59128	1.45548	1.6857	1.73614	1.07571	1.26909	1.10664	1.05169	1.17594	1.00504	1.11373	0.980092	1.07546	1.02008	1.00069	1.02509	0.376591	0.718151	1.07128	0.911967	1.03339	1.03525	0.953236	0.934404	0.982348	0.993526	0.913975	0.989071	0.954877	1.04193
		26	1.56733	1.40987	1.2337	1.36214	1.58432	1.58432	1.11887	1.14848	1.89317	1.17726	1.18021	1.11724	1.64311	1.56882	1.37696	1.46802	1.44662	2.73088	1.49817	1.70631	1.77131	1.08102	1.28471	1.10157	1.11161	1.18277	1.0283	1.13939	0.982337	1.0907	1.02283	1.03788	0.997326	0.375371	0.699396	1.04044	0.932847	0.988576	1.03227	0.999367	0.921829	0.980632	0.964609	0.979417	1.02481	0.96738	1.07818
		27	1.50316	1.40813	1.25044	1.34369	1.65593	1.65593	1.0846	1.16597	1.97381	1.18612	1.23018	1.08191	1.6479	1.60096	1.29693	1.46021	1.46049	2.87872	1.51878	1.70966	1.7862	1.06506	1.24152	1.10141	1.06613	1.21839	1.01451	1.09327	0.974311	1.16194	1.00387	1.01873	1.02462	0.362868	0.67969	1.04946	0.900946	1.00615	1.02757	0.95474	0.929155	1.03604	0.988714	0.963954	1.01554	0.963646	1.04301
		28	1.51788	1.39828	1.2559	1.35243	1.81233	1.81233	1.1072	1.1557	2.0113	1.12885	1.21677	1.06879	1.66577	1.67469	1.39373	1.50652	1.52132	3.06117	1.50228	1.68877	1.67918	1.14598	1.22542	1.11315	1.09655	1.2034	1.02039	1.04126	0.968531	1.04546	1.02488	1.00767	1.02707	0.336297	0.649801	1.02194	0.904134	0.984183	1.01914	0.946985	0.942095	1.06153	0.973489	0.939203	1.0316	0.975182	1.06637
		29	1.52414	1.40919	1.22541	1.36747	2.01496	2.01496	1.12369	1.25019	2.04161	1.15237	1.14216	1.03828	1.71816	1.7796	1.38183	1.49681	1.58646	3.27397	1.53011	1.77013	1.7767	1.09577	1.23274	1.10677	1.07357	1.15821	1.0331	1.11408	0.919719	1.13757	0.98917	1.02695	1.02484	0.323514	0.617588	0.986734	0.882955	0.991213	1.05232	0.975471	0.942127	1.01275	0.984339	0.959152	1.03443	0.967166	1.07143
		30	1.49761	1.41616	1.21925	1.28155	2.02266	2.02266	1.0846	1.24715	2.08577	1.13222	1.10163	0.97605	1.69162	1.66872	1.47053	1.53354	1.61999	3.41437	1.56212	1.81344	1.83496	1.10064	1.28819	1.0956	1.03487	1.2006	1.03838	1.09743	0.919398	1.0382	0.992331	1.02213	0.982795	0.293374	0.574612	0.977481	0.871504	0.989456	1.03717	0.965739	0.95138	1.07722	0.983595	0.970815	1.00901	0.958905	1.07563
		31	1.50914	1.42751	1.21061	1.25679	2.23118	2.23118	1.0649	1.20893	2.09194	1.13048	1.02573	0.943898	1.73133	1.80308	1.44186	1.56903	1.69381	3.60466	1.59253	1.86748	1.77497	1.1186	1.4279	1.07706	1.04706	1.21946	1.02447	1.1009	0.868338	1.0996	0.928231	1.02266	0.990166	0.292352	0.559002	0.990167	0.878142	0.999121	1.05924	0.986312	0.946937	1.01103	0.980139	0.95171	1.02146	0.95614	1.10062
		32	1.49934	1.40333	1.21131	1.22864	2.31414	2.31414	1.03695	1.23479	2.12224	1.13594	0.98321	0.93143	1.72273	2.09586	1.38778	1.59091	1.76273	3.63752	1.64227	1.87649	1.84423	1.16837	1.52582	1.05753	0.952578	1.20452	1.02842	1.14667	0.92582	1.0689	0.943216	0.999833	0.977447	0.303103	0.529714	0.94222	0.861646	1.08699	1.07009	0.979506	0.976581	0.97058	0.992388	0.951657	1.01684	0.952512	1.10953
		33	1.53539	1.42215	1.17237	1.23932	2.66682	2.66682	0.984793	1.20361	2.12943	1.11445	0.935524	0.911855	1.75139	2.0845	1.35371	1.64638	1.8677	3.61258	1.61318	1.84937	1.78447	1.13223	1.19522	1.0739	0.926917	1.24658	1.01019	1.09917	0.930635	1.11671	0.912247	1.0005	0.977319	0.305987	0.492245	0.915629	0.824566	1.00527	1.00712	0.968032	0.974693	1.05688	1.00455	0.942422	1.00595	0.945886	1.12193
		34	1.52448	1.43312	1.14505	1.21699	2.69945	2.69945	0.98383	1.18574	2.11711	1.09743	0.868866	0.91951	1.82426	2.04023	1.34344	1.69259	1.88825	3.58114	1.6291	1.80654	1.79008	1.1176	1.12012	1.06341	0.946178	1.26912	1.02291	0.987518	0.908799	1.14343	0.881457	1.00348	0.945886	0.318643	0.460483	0.930873	0.818127	1.00703	1.02646	0.972543	0.979536	1.01986	1.04742	0.926272	1.01668	0.951386	1.16454
		35	1.48323	1.38594	1.11614	1.21553	2.80326	2.80326	0.971943	1.23061	1.9887	1.09607	0.854262	0.883203	1.83145	2.05871	1.33316	1.70197	1.95978	3.48338	1.61892	1.77004	1.75383	1.18366	1.09342	1.05983	0.999512	1.27834	1.04557	1.09709	0.914259	1.10663	0.861671	0.998974	0.892072	0.32713	0.427219	0.87775	0.796682	0.968366	1.04747	0.934246	0.977334	1.00539	1.02669	0.39619	0.97665	0.969206	1.15713
		36	1.49927	1.43567	1.05058	1.26602	2.8232	2.8232	0.949561	1.26046	2.04263	1.1015	0.862805	0.876313	1.83018	1.8435	1.38508	1.72284	2.00114	3.3308	1.59552	1.85042	1.78447	1.20882	1.08517	1.03794	0.982263	1.25037	1.04905	1.14459	0.912331	1.1289	0.848554	0.974078	0.949378	0.345894	0.381219	0.862096	0.796713	1.02373	1.0154	0.943978	0.98754	1.01152	1.04786	0.207093	0.996033	0.981394	1.16539
		37	1.52441	1.44066	1.07437	1.24514	2.69311	2.69311	0.957164	1.23992	2.01695	1.11906	0.852772	0.876531	1.85834	1.87623	1.24392	1.71436	2.04036	3.23626	1.53145	1.84295	1.84876	1.20383	1.06408	1.06921	0.951298	1.29115	1.08107	1.12899	1.00385	1.15116	0.843992	1.00119	0.963866	0.352288	0.349128	0.863435	0.786125	1.00176	1.03596	0.929182	0.998272	0.935278	1.06982	0.190363	0.983091	0.975687	0.681245
		38	1.4815	1.42938	1.0786	1.29854	2.71577	2.71577	0.890662	1.27433	2.00565	1.10147	0.848103	0.855097	1.8273	1.90183	1.70795	1.68132	2.10252	3.14229	1.48417	1.85024	1.76764	1.20683	1.04381	1.05246	0.921005	1.30116	1.0794	1.15014	0.869621	1.11741	0.843346	0.959615	0.97585	0.357567	0.0111044	0.897358	0.772251	1.04042	1.03227	0.955847	1.00805	0.884776	1.05193	0.156639	0.980882	0.981185	0.069028
		39	1.51233	1.41149	1.06398	1.24223	2.68041	2.68041	0.849754	1.27719	1.94967	1.09751	0.818299	0.844161	1.80772	1.98922	1.8145	1.71649	2.14413	3.06945	1.48105	1.81679	1.82201	1.20915	1.04528	1.06481	0.950689	1.28181	1.03178	1.13037	0.923892	1.07851	0.843172	0.969525	0.950843	0.368832	0.00941299	0.885488	0.775205	1.03954	1.03682	0.952366	1.01419	0.737926	1.06309	0.148037	0.985135	0.995576
		40	1.52163	1.42564	1.06539	0.396116	2.50498	2.50498	0.847505	1.24867	1.70211	1.09628	0.783925	0.819992	1.76928	2.00077	1.65387	1.76682	2.17046	3.02478	1.4442	1.83347	1.70766	1.08856	1.03351	1.07955	0.975558	1.29573	1.0301	1.10992	0.970134	1.10405	0.821686	0.978484	0.967617	0.373725	0.00971213	0.831549	0.773875	1.04218	1.04176	0.946036	1.01212	0.607992	1.05994	0.145715	0.954731	1.00306
		41	1.57553	1.39342	1.04794	0.306794	2.46056	2.46056	0.804562	1.22719	0.500261	1.07257	0.760679	0.810259	1.74266	1.95727	2.17469	1.78546	2.17669	2.96326	1.3867	1.88789	1.77433	0.680226	1.02338	1.04994	0.965744	1.33404	1.04234	1.18377	0.870587	1.11624	0.827834	1.02854	0.967833	0.392384	0.00961288	0.866751	0.749479	1.08348	1.04616	0.941447	1.02191	0.335621	1.0672	0.146611	0.968195	0.98935
		42	1.55088	1.42807	1.05164	0.320871	2.26836	2.26836	0.756801	1.18061	0.489987	1.06227	0.771309	0.76706	1.72232	1.98287	2.14279	1.8213	2.27571	2.87352	1.36085	1.90054	1.76721	0.684772	1.03514	1.0724	0.972266	1.31425	1.05301	1.13627	0.910086	1.11296	0.825021	1.04253	0.959942	0.0702838	0.00961288	0.77662	0.751204	1.04306	1.01161	0.90948	1.01791		1.06204	0.140068	0.961335	1.00298
		43	1.54907	1.3913	0.993655	0.306312	2.22982	2.22982	0.284857	1.17737	0.50334	1.10073	0.778461	0.796151	1.63803	1.99134	1.99947	1.82944	0.714275	2.77212	1.33436	1.94107	1.73333	0.71348	1.04505	0.632108	0.99171	1.32531	1.01571	1.2077	0.9255	1.07289	0.803947	1.02042	0.962313	0.0560041	0.00971213	0.0830332	0.720829	1.02548	0.935866	0.934246	1.0228		1.07997	0.145028	0.933763	0.994883
		44	1.50767	1.40089	0.94607	0.341747	2.1301	2.1301	0.183551	1.14867	0.497174	1.09658	0.115935	0.784996	1.53186	0.299326	2.02705	1.88804	0.097441	2.6413	1.28373	2.02137	1.2315	0.282863	1.04268	0.0845295	0.980373	1.36855	1.05541	1.16851	1.00642	1.08788	0.78182	1.03471	0.981541	0.0393942	0.0099232	0.0034912	0.715385	1.10545	0.801536	0.945956	1.03551		1.08807	0.139856	0.974769	1.00396
		45	0.924507	1.38132	0.955235	0.332525	2.22348	2.22348	0.151745	1.12833	0.540833	1.05687	0.105902	0.737204	1.39612	0.246197	2.01785	1.93883	0.0951491	2.53914	1.23867	2.01715	0.541962	0.285856	1.04126	0.0811161	0.987139	1.36928	1.0295	1.19799	0.972704	1.05367	0.805587	1.05694	0.987707	0.0384771	0.00975267		0.729892	1.07469	0.820221	0.930605	1.03534		1.0871	0.141123	0.969207	0.669141
		46	0.0782005	1.36761	0.104864	0.3233	2.08567	2.08567	0.144035	1.06369	0.501282	1.08354	0.102026	0.736221	0.898058	0.243503	2.03138	2.00825	0.103236	2.47999	1.21877	2.02185	0.344769	0.280647	1.05338	0.0785308	0.968731	1.39047	1.06308	1.21845	0.257868	1.09726	0.849027	1.02471	0.999134	0.0376828	0.00981277		0.724182	1.03866	0.441875	0.881231	1.03836		0.865037	0.141439	0.954997	0.0225492
		47	0.0506285	1.34131	0.0851253	0.296604	2.16455	2.16455		1.11711	0.483822	1.06409	0.0854354	0.672791	0.776742	0.252167	2.06761	2.10826	0.10455	2.43855	1.18349	2.04734	1.23345	0.272	1.06122	0.0777974	0.683287	1.38677	1.03778	1.10471	0.254657	1.08226	0.792824	1.05087	0.969772	0.0369148	0.00965202		0.722359	1.05097	0.0318659	0.898481	1.04605		0.3583	0.141915	0.957563	0.0165328
		48	0.0541013	1.33239	0.0937616	0.348545	2.01904	2.01904		1.05722	0.516178	1.04806		0.658793	0.507855	0.264869	2.05192	2.06529	0.0997183	2.37441	1.14014	1.99867	1.38253	0.0668346	1.07067	0.0784989	0.342801	1.41597	1.02699	1.18897	0.281953	1.13194	0.80184	1.05816	0.945842	0.0372571	0.00987288		0.746392	1.10106		0.887956	1.04007		0.103114	0.139908	0.950601
		49	0	1.30678	0.0918228		1.97506	1.97506		1.07795	0.53056	1.0301		0.684383	0.195314		1.97891	2.13661	0.101908	2.29758	1.08584	2.0092	0.0245966		1.08391	0.0795521	0.45843	1.46876	1.06009	1.08946	0.273603	1.14835	0.799206	1.06128	0.965374	0.0230432			0.72113	1.04218		0.852033	1.03863		0.0668474	0.13954	0.955549
		50		1.2624	0.0891787		1.85947	1.85947		1.05456	0.485365	1.02922		0.648294	0.143415		2.00704	2.15671		2.2193	1.08037	1.99071			1.11608	0	0.127088	1.47811	0.939554	1.08981	0.282274	1.10241	0.827307	1.05675	0.906				0.739153	1.04569		0.898006	1.04129			0.140384	0.940132
[truncated: 31 more columns]

## Sheet: Fig. 6d (Average)
			Average Normalized RhoA Fluorescence Intensity
		Frame	WT	T419G	PBM
		1	1	1	1
		2	0.989592	0.987147	0.986384
		3	0.990435	0.979544	0.96623
		4	0.960577	0.946679	0.93143
		5	0.928824	0.905817	0.904786
		6	0.899724	0.864758	0.866545
		7	0.859085	0.849189	0.858005
		8	0.850734	0.828532	0.863265
		9	0.853076	0.840848	0.891277
		10	0.875239	0.855409	0.927134
		11	0.914955	0.86084	0.986547
		12	0.958233	0.872619	1.04971
		13	1.02625	0.880097	1.09985
		14	1.08617	0.894751	1.13756
		15	1.14396	0.90696	1.17939
		16	1.19713	0.928617	1.20065
		17	1.25389	0.933179	1.21434
		18	1.27801	0.944429	1.22679
		19	1.28328	0.943125	1.24023
		20	1.30947	0.9459	1.2548
		21	1.32818	0.948291	1.22932
		22	1.33984	0.944504	1.23237
		23	1.3755	0.948209	1.23984
		24	1.36949	0.952967	1.24737
		25	1.3968	0.954412	1.29075
		26	1.41839	0.960286	1.29658
		27	1.43052	0.958486	1.28461
		28	1.45836	0.946043	1.25164
		29	1.49557	0.948759	1.2363
		30	1.50077	0.937547	1.19155
		31	1.5343	0.933306	1.19775
		32	1.55681	0.936207	1.19796
		33	1.56694	0.9248	1.1528
		34	1.56346	0.91844	1.08275
		35	1.56344	0.88233	1.05698
		36	1.56114	0.880368	1.0417
		37	1.54821	0.882225	0.889595
		38	1.55544	0.856283	0.843162
		39	1.55435	0.846985	0.923618
		40	1.48636	0.839219	1.02771
		41	1.43312	0.832767	0.936136
		42	1.41628	0.831369	0.888744
		43	1.31194	0.786847	0.668362
		44	1.12951	0.7884	0.537425
		45	1.07447	0.811648	0.483559
		46	0.971978	0.703631	0.544844
		47	1.02453	0.642415	0.944596
		48	1.01792	0.715745	0.880659
		49	1.04622	0.749087	0.832503
		50	1.16086	0.846828
