# Supplementary material for: Dynamic encounters with red blood cells trigger splenic marginal zone B cell retention and function
Source: Nat Immunol. 2023 Dec 4;25(1):142–54. doi: 10.1038/s41590-023-01690-z (PMC10761324; doi:10.1038/s41590-023-01690-z)
Supplement: Supplementary file 19 — Statistical source data. [file 41590_2023_1690_MOESM19_ESM.xlsx]

## Sheet: Fig. 7a
		MFI of TNP-Ficoll
		Adgre5+/-	Adgre5-/-
		544	333
		1306	934
		686	546
		1053	454
		1379	466
		1081	807
		959	438
		1084	1167

## Sheet: Fig. 7b
		MFI of TNP-Ficoll
		CD45.1+ Adgre5+/+ : CD45.2+ Adgre5+/+		CD45.1+ Adgre5+/+ : CD45.2+ Adgre5-/-
		Adgre5+/+	Adgre5+/+	Adgre5+/+	Adgre5-/-
		3068	2953	4146	3309
		3260	3027	3319	2717
		3601	3202	3405	2919
		3171	3115	2956	2732
		2858	2832	3521	3155
		2134	2223	3129	2797

## Sheet: Fig. 7c
		MFI of TNP-Ficoll
		Gna13WT	Gna13cKO
		1816	1984
		1955	1306
		2390	1389
		1534	1394
		1812	1432
		2264	1690
		2314	1708
		2071

## Sheet: Fig. 7d
		TNP specific IgMa or IgMb
		IgHa Adgre5+/+ : IgHb Adgre5+/+				IgHa Adgre5+/+ : IgHb Adgre5-/-
		pre-imm		TNP-Ficoll imm		pre-imm		TNP-Ficoll imm
		Adgre5+/+	Adgre5+/+	Adgre5+/+	Adgre5+/+	Adgre5+/+	Adgre5-/-	Adgre5+/+	Adgre5-/-
		0.3495	0.1388	0.7691	0.4896	0.1049	0.0836	0.7158	0.2754
		0.275	0.0836	0.8797	0.6394	0.1017	0.0708	0.695	0.3644
		0.1573	0.0915	0.6946	0.5236	0.1156	0.0843	0.6325	0.1455
		0.1628	0.2428	0.7496	0.6911	0.1098	0.1226	0.7081	0.3017
		0.1159	0.0997	0.7772	0.6343	0.1245	0.1085	0.7459	0.3509
		0.2037	0.1079	0.9886	0.684	0.127	0.0864	0.8179	0.3482
		0.1876	0.0894	0.7825	0.524	0.2945	0.0911	0.849	0.4039
		0.1231	0.0886	0.6669	0.4042	0.2016	0.1726	0.7436	0.3134
		0.0853	0.0824	0.6233	0.43	0.068	0.0967	0.615	0.2978
		0.0841	0.0778	0.5709	0.5095	0.241	0.0897	0.5541	0.238
		0.0907	0.0852	0.4251	0.3301	0.2807	0.1009	0.519	0.1934
				0.5786	0.3271	0.0773	0.0769	0.6036	0.3435

## Sheet: Fig. 7e
		NP specific IgG1a or IgG1b
		IgHa Adgre5+/+ : IgHb Adgre5+/+				IgHa Adgre5+/+ : IgHb Adgre5-/-
		pre-imm		NP-CGG imm		pre-imm		NP-CGG imm
		Adgre5+/+	Adgre5+/+	Adgre5+/+	Adgre5+/+	Adgre5+/+	Adgre5-/-	Adgre5+/+	Adgre5-/-
		0.1382	0.1018	0.6785	0.4058	0.107	0.0647	0.785	0.3738
		0.1224	0.069	0.7428	0.6266	0.1168	0.0626	0.5697	0.5033
		0.1163	0.0657	0.6494	0.3726	0.1125	0.0542	0.6697	0.5823
		0.1167	0.0579	0.6286	0.443	0.1122	0.0555	0.6747	0.459
		0.1015	0.0558	0.5661	0.4415	0.2045	0.0574	0.7489	0.5923
		0.1019	0.0677	0.6114	0.4314	0.1074	0.0571	0.6157	0.6479
		0.1332	0.0601			0.1275	0.0587
		0.2329	0.0521			0.1278	0.0552
		0.1897	0.054			0.1728	0.0631

## Sheet: Fig. 7f
		NP specific IgMa or IgMb
		IgHa Adgre5+/+ : IgHb Adgre5+/+				IgHa Adgre5+/+ : IgHb Adgre5-/-
		pre-imm		NP-CGG imm		pre-imm		NP-CGG imm
		Adgre5+/+	Adgre5+/+	Adgre5+/+	Adgre5+/+	Adgre5+/+	Adgre5-/-	Adgre5+/+	Adgre5-/-
		0.1415	0.124	0.7955	0.625	0.0837	0.0809	0.8284	0.6398
		0.1278	0.1415	0.7999	0.4365	0.0738	0.1034	0.7981	0.5902
		0.167	0.123	0.8428	0.5478	0.1036	0.1349	0.8488	0.6575
		0.2952	0.1604	0.7206	0.4164	0.17	0.0992	0.7796	0.6133
		0.1637	0.0952	0.6772	0.4459	0.182	0.0991	0.9303	0.2916
		0.1448	0.107	0.9186	0.4913	0.1628	0.1568	0.7804	0.525

## Sheet: Fig. 7g
		TNP specific IgM
		Adgre5+/-	Adgre5-/-
		0.3973	0.3221
		0.3294	0.2965
		0.3899	0.3483
		0.6223	0.3916
		0.512	0.3583
		0.4317	0.2976
		0.3386	0.3766
		0.3947	0.375
		0.3723	0.3759
		0.4634	0.328
		0.4215	0.4157
		0.3784	0.2738
		0.4193	0.337
