# Supplementary material for: Dynamic encounters with red blood cells trigger splenic marginal zone B cell retention and function
Source: Nat Immunol. 2023 Dec 4;25(1):142–54. doi: 10.1038/s41590-023-01690-z (PMC10761324; doi:10.1038/s41590-023-01690-z)
Supplement: Supplementary file 20 — Statistical source data. [file 41590_2023_1690_MOESM20_ESM.xlsx]

## Sheet: Extended Data Fig. 1b
		% in splenocytes
		T1		T2		FO
		Adgre5+/-	Adgre5-/-	Adgre5+/-	Adgre5-/-	Adgre5+/-	Adgre5-/-
		3.3473	2.92394	10.9178	7.68966	49.6825	51.8286
		4.00726	3.48535	8.67538	8.68979	49.434	48.5211
		3.46925	4.56406	9.26692	4.88975	46.4662	39.7869
		2.95196	2.58506	6.83029	7.93329	46.8627	43.7195
		2.0604	3.77864	8.73245	8.06995	50.6623	54.9296
		2.88362	4.11551	9.07587	8.4878	50.5797	45.3543
		4.51886	3.8331	9.94743	8.69814	45.2143	47.4483
		4.56669	5.98437	8.90566	8.97165	46.1143	45.8228

## Sheet: Extended Data Fig. 1c
		% in splenocytes
		B1a		B1b
		Adgre5+/-	Adgre5-/-	Adgre5+/-	Adgre5-/-
		0.31381	0.353371	0.135159	0.174914
		0.477358	0.358239	0.162736	0.168592
		0.425414	0.333503	0.165038	0.133299
		0.479902	0.407866	0.143922	0.155488
		0.146291	0.183239	0.082185	0.096103
		0.392609	0.194173	0.182609	0.104803
		0.337286	0.287172	0.091714	0.115862
		0.567086	0.342722	0.107029	0.073544

## Sheet: Extended Data Fig. 1e
		FO B % in B cells from each compartment
		CD45.1+ Adgre5+/+ : CD45.2+ Adgre5+/+		CD45.1+ Adgre5+/+ : CD45.2+ Adgre5-/-
		Adgre5+/+	Adgre5+/+	Adgre5+/+	Adgre5-/-
		78	72.5	79.1	78.4
		82.2	76.1	75.7	75.5
		76.2	75.1	75.6	78.6
		76.5	79	76.8	82.2
		80.6	78.4	77.8	83.4
		76.3	77.7	76.9	82.5
		78.4	79.4	81	83.1
		77.9	79.6	79.7	81.6
		73.5	80.6	80.8	81.8

## Sheet: Extended Data Fig. 1h
		Ki67+ % in MZ B cells
		Adgre5+/-	Adgre5-/-
		10	13.4
		11.9	11.6
		12.4	12.1
		11.6	16.9
		10.7	10.5
		9	10.6
		9.56	8.6
		9.62	9.34

## Sheet: Extended Data Fig. 1i
		AnnV+ % in MZ B cells
		Adgre5+/-	Adgre5-/-
		9.12	9.63
		8.44	8.92
		10.8	8.32
		9.48	7.33
		6.63	7.87
		7.14	7.26
		6.57	7.77
		9.71	6.68
