# Supplementary material for: Dynamic encounters with red blood cells trigger splenic marginal zone B cell retention and function
Source: Nat Immunol. 2023 Dec 4;25(1):142–54. doi: 10.1038/s41590-023-01690-z (PMC10761324; doi:10.1038/s41590-023-01690-z)
Supplement: Supplementary file 21 — Statistical source data. [file 41590_2023_1690_MOESM21_ESM.xlsx]

## Sheet: Extended Data Fig. 2a
		MZ B % in B cells
		Saline	αCD97
		8.31	5.61
		7.07	10
		4.06	7.8
		4.71	5.99
		12.3	11.3
		10.4	12.9
		10.6	17
		14.3	11.2

## Sheet: Extended Data Fig. 2b
		FO B % in splenocytes
		Saline	αCD97
		34.7887	40.2299
		36.3721	39.4628
		38.5892	36.3682
		51.3685	49.3252
		37.4412	41.0489
		32.0026	46.8103
		38.7582	38.0014
		42.1	51.1
		33.4	53.1
		28.1	43.5
		38.1	41.5
		43.2	41.2
		41.5

## Sheet: Extended Data Fig. 2d
		MFI of Integrins
		α4		β1		αL		β2
		Adgre5+/+	Adgre5-/-	Adgre5+/+	Adgre5-/-	Adgre5+/+	Adgre5-/-	Adgre5+/+	Adgre5-/-
		2438	2911	1071	1127	5327	5017	1705	1579
		2519	2619	1083	1104	4837	4628	1725	1865
		2388	2603	1005	1023	4448	4208	1407	1362
		2127	2056.5	886	1202	4962	4927.5	1448	1308
		2233.5	2221.5	754	1049	5014.5	4723.5	1190	1326
		2463	2113.5	1125	959	5542.5	4569	1019	1587

## Sheet: Extended Data Fig. 2f
		MFI of Integrins
		α4		β1		αL		β2
		Saline	αCD97	Saline	αCD97	Saline	αCD97	Saline	αCD97
		3262	3249	1319	1313	4618	4326	1614	1855
		3000	3340	1413	1308	4103	4130	1541	1772
		2964	3220	1192	1436	3750	4425	1611	1945
		2561	2182	1450	1256	4507	3731	2173	1990
		2440	2195	1311	1320	4129	3277	1793	2017
		2951	1973	1254	1152	4258	3348	2612	2333

## Sheet: Extended Data Fig. 2h
		Time (hours)	# MZ B cells in blood
		0	672034	292909	351535	324144	440733	476409	417360
		0.17	1839.19	1501.14	2334.12	2605.34	512	304	352	528
		1	1280.3	1201.24	1538.85	935.562	224	464	80	64
		3	1363.18	1000.57	985.231	1382.35	144	128	144	176
		6	954.008	1832.87	891.977	884.537	208	112	112	272
		18	1587.04	1515.08	1879.57	151.105	37.6188	53.3333	258.995
		Time (hours)	# MZ B cells in spleen
		1	10245.5	8713.75	12607.7	10076.8	8067.59	4155	7838.09	6577.64
		3	19194.3	21172.5	22892.6	23078	7449.06	16353.7	7434.36	8921.81
		6	42841.8	32142	24688.4	32382.2	9193.68	14805.1	25184.6	21948.9
		18	35084.4	27357.3	25694.8	11401	46795.9	22443.2	22095.1

## Sheet: Extended Data Fig. 2j
		Time (hours)	# MZ B cells in blood
		0	373676	206517	358673	242561	216798	160357
		0.17	693.275	1173.3	769.546	303.548	640	800	560	336
		1	513.837	341.301	356.257	352.225	80	256	208	288
		3	206.909	561.456	412.751	1138.89	160	432	96	224
		6	1001.15	490.843	290.836	1198.98	16	96	128
		18	139.734	744.391	317.383	408.22	28.5714	122.476	108.828	80.5829
		Time (hours)	# MZ B cells in spleen
		1	5686.12	16365.1	12211.3	3584.05	6737.88	8427.08	3699.88	10262.2
		3	12550.7	18516.1	18140.7	11007.5	8922.23	13390.4	12832.6	14333.5
		6	22308.1	20063.4	30170.1	22762.7	14103.1	22323.2	18550.8
		18	4362.14	4707.06	7552.3	7238.29	5394.38	11146.8	16337.3	5513.53
