# Supplementary material for: Dynamic encounters with red blood cells trigger splenic marginal zone B cell retention and function
Source: Nat Immunol. 2023 Dec 4;25(1):142–54. doi: 10.1038/s41590-023-01690-z (PMC10761324; doi:10.1038/s41590-023-01690-z)
Supplement: Supplementary file 22 — Statistical source data. [file 41590_2023_1690_MOESM22_ESM.xlsx]

## Sheet: Extended Data Fig. 3a
		% in splenocytes
		T1		T2		FO
		Gna13WT	Gna13cKO	Gna13WT	Gna13cKO	Gna13WT	Gna13cKO
		1.99696	3.24707	9.63935	6.53066	43.2143	50.3906
		2.765	3.15282	10.0301	8.1517	49.8837	51.2234
		2.86131	3.33272	8.1221	5.58486	47.2159	53.1214
		3.4179	1.98444	12.9793	8.51494	59.8802	56.4375
		3.16467	2.19471	11.9344	5.21736	60.479	50.4598
		2.89992	6.49725	6.26167	6.65677	45.3	45.0142
		4.78755	5.35455	6.94239	7.35613	44.8	46.566
		5.59809	5.34903	6.82526	8.38969	28.8	48.0035
		4.54748	5.40824	8.87698	8.04219	45.7	44.388
		5.86011		6.47722		42.1

## Sheet: Extended Data Fig. 3b
		% in splenocytes
		B1a		B1b
		Gna13WT	Gna13cKO	Gna13WT	Gna13cKO
		0.271666	0.203126	0.029643	0.041523
		0.216162	0.20468	0.030407	0.034734
		0.225	0.27156	0.033352	0.065954
		0.336646	0.285	0.043413	0.062563
		0.262514	0.475288	0.041018	0.072011
		0.3825	0.407485	0.051627	0.046946
		0.52522	0.11218	0.045786	0.053835
		0.578728	0.173407	0.038844	0.07354
		0.427376	0.271674	0.072178	0.065794
		0.474613	0.0764	0.061479	0.0396
		0.0729	0.106	0.0407	0.087
		0.141	0.141	0.0379	0.0646
		0.117	0.101	0.0675	0.0417
		0.0549		0.0329

## Sheet: Extended Data Fig. 3e
		MZ B % in B cells		MZ B % in splenocytes
		Gna12+/-	Gna12-/-	Gna12+/-	Gna12-/-
		6.88	8.89	4.88526	5.27728
		7.64	7.57	5.09492	4.21429
		6.72	8.89	4.78935	3.87547
		9.99	7.89	6.73326	3.57417
		6.31	13.8	3.88065	6.3204
		12.8		6.8608
		12.6		7.4844
		5.17		2.80731

## Sheet: Extended Data Fig. 3g
		% in splenocytes
		T1		T2		FO
		Arhgef1+/-	Arhgef1-/-	Arhgef1+/-	Arhgef1-/-	Arhgef1+/-	Arhgef1-/-
		4.36418	4.66072	12.4477	11.847	47.0825	48.777
		3.47314	6.77331	9.86613	17.5089	40.822	56.3253
		4.62845	4.82813	13.0139	12.0024	46.0163	50.1099
		3.00611	3.42257	11.2935	14.4077	46.113	46.422
		2.55297	3.35122	11.8032	12.9675	46.6949	48.9947
		1.98816	5.21843	13.473	14.7119	41.9118	50.1961
		2.36638	3.20512	11.0842	14.9434	39.3438	52.3529

## Sheet: Extended Data Fig. 3h
		% in splenocytes
		B1a		B1b
		Arhgef1+/-	Arhgef1-/-	Arhgef1+/-	Arhgef1-/-
		0.287778	0.267339	0.120463	0.193578
		0.169661	0.189101	0.107458	0.222328
		0.186572	0.185	0.09576	0.217157
		0.248908	0.178176	0.113835	0.144471
		0.139	0.131	0.0737	0.0667
		0.33	0.161	0.0688	0.11
