# Supplementary material for: Dynamic encounters with red blood cells trigger splenic marginal zone B cell retention and function
Source: Nat Immunol. 2023 Dec 4;25(1):142–54. doi: 10.1038/s41590-023-01690-z (PMC10761324; doi:10.1038/s41590-023-01690-z)
Supplement: Supplementary file 23 — Statistical source data. [file 41590_2023_1690_MOESM23_ESM.xlsx]

## Sheet: Extended Data Fig. 4b
		% in splenocytes
		T1		T2		FO
		Cd55+/-	Cd55-/-	Cd55+/-	Cd55-/-	Cd55+/-	Cd55-/-
		2.97903	4.17327	10.2993	10.5177	51.8378	49.4545
		3.48093	2.98497	10.417	10.7666	44.2442	50.2186
		4.113	3.21603	9.61121	8.51211	49.3158	43.7888
		2.3091	2.54882	9.46045	8.17327	44.5113	49.085
		2.61116	1.69089	8.56726	7.84884	48.4737	43.9286
		4.09608	4.12819	9.84964	8.2599	44.547	49.3317
		3.36772	3.5559	8.5191	7.74242	46.3034	46.8726
		1.93209	2.89544	8.15276	6.19638	45.0139	42.5377
		3.69537	3.4269	7.79769	6.76489	44.2918	44.258

## Sheet: Extended Data Fig. 4c
		% in splenocytes
		B1a		B1b
		Cd55+/-	Cd55-/-	Cd55+/-	Cd55-/-
		0.223027	0.129273	0.078486	0.075273
		0.150581	0.188361	0.047791	0.053989
		0.283263	0.151056	0.058263	0.045342
		0.144361	0.047582	0.047368	0.013007
		0.196632	0.144018	0.065526	0.063214
		0.586812	0.404314	0.090725	0.169739
		0.277034	0.174906	0.127862	0.088428
		0.199527	0.217679	0.119586	0.108869
		0.445475	0.330894	0.11676	0.120081

## Sheet: Extended Data Fig. 4d
		Ki67+ % in MZ B cells
		Cd55+/-	Cd55-/-
		9.33	9.93
		12.2	12
		9.66	11.7
		10.7	10.9
		8.31	5.82
		8.65	6.3
		8.21	7.46
		7.72	5.71
		6.76	7.19
			7.73

## Sheet: Extended Data Fig. 4e
		Ki67+ % in MZ B cells
		Cd55+/-	Cd55-/-
		8.97	10.3
		8.74	8.2
		10.5	11.7
		10.3	11.2
		7.35	10.2
		8.69	9.14
		7.01	9.95
		11.7	17.1
		9.26	7.38
			9.86

## Sheet: Extended Data Fig. 4f
		MZ B % in B cells		MZ B % in splenocytes
		Cd55+/-	Cd55-/-	Cd55+/-	Cd55-/-
		7.51	4.63	4.37082	3.48639
		7.15	4.97	4.6046	3.14104
		7.52	4.44	4.29392	3.04584
		7.07	5.01	4.05111	3.83265
		6.51	3.84	3.99063	2.4768
		4.73	3.54	3.06504	2.54172
		6.79	4.71	3.95802	2.97424
		6.89	5.99	4.37392	3.97738
		5.32	4.26	3.59969	2.59874
		4.85	5.11	2.94005	3.12615
		6.11	3.5	3.34819	2.11886
		5.18		2.96466

## Sheet: Extended Data Fig. 4g
		MZ B % in B cells		MZ B % in splenocytes
		Cd55+/-	Cd55-/-	Cd55+/-	Cd55-/-
		7.12	7.39	5.162	4.97347
		4.7	6.34	3.2665	4.27316
		5	3.93	3.805	2.84532
		6.33	5.01	4.58925	3.59217
		4.22	5.2	3.0806	3.8532
		8.7	6.32	4.72473	3.91813
			7.51		4.56056
			6.94		4.09401

## Sheet: Extended Data Fig. 2i and j
		MZ B % in B cells		MZ B % in splenocytes
		Rag1-/-:Cd55+/+	Rag1-/-:Cd55-/-	Rag1-/-:Cd55+/+	Rag1-/-:Cd55-/-
		10.9	12.7	5.3737	5.0165
		12.8	14.2	6.9888	7.4408
		15.8	12.7	6.8256	6.9088
		12.3	17.2	6.2976	8.3764
		7.58	11.9	3.74452	6.2713
			8.37		3.88368
			12.1		6.5824
