# Supplementary material for: Dynamic encounters with red blood cells trigger splenic marginal zone B cell retention and function
Source: Nat Immunol. 2023 Dec 4;25(1):142–54. doi: 10.1038/s41590-023-01690-z (PMC10761324; doi:10.1038/s41590-023-01690-z)
Supplement: Supplementary file 24 — Statistical source data. [file 41590_2023_1690_MOESM24_ESM.xlsx]

## Sheet: Extended Data Fig. 5b
			MFI of CD97 in MZ B cells
		shaker	-	+	-	+
		RBC	-	-	Cd55+/+	Cd55+/+
			9525	9190	8612	5517
			8935	8667	8909	5122
			8572	8394	8098	5264
			9414	8450	8708	3070
			8120	8137	7554	3230
			8276	7256	8098	4831
			8547	7890	8519	3154
			8201	7577	8010	4214
			7590	7492	8305	4834

## Sheet: Extended Data Fig. 5c
			MFI of GFP in MZ B cells
		shaker	-	+	-	+
		RBC	-	-	Cd55+/+	Cd55+/+
			9525	9190	8612	5517
			8935	8667	8909	5122
			8572	8394	8098	5264
			9414	8450	8708	3070
			8120	8137	7554	3230
			8276	7256	8098	4831
			8547	7890	8519	3154
			8201	7577	8010	4214
			7590	7492	8305	4834
