# Supplementary material for: Dynamic encounters with red blood cells trigger splenic marginal zone B cell retention and function
Source: Nat Immunol. 2023 Dec 4;25(1):142–54. doi: 10.1038/s41590-023-01690-z (PMC10761324; doi:10.1038/s41590-023-01690-z)
Supplement: Supplementary file 25 — Statistical source data. [file 41590_2023_1690_MOESM25_ESM.xlsx]

## Sheet: Extended Data Fig. 7a
		MFI of TNP-Ficoll
		Cd55+/-	Cd55-/-
		2232	856
		782	1148
		1120	761
		1547	799
		2584	1539
		1899	1128
		1646	785
		1105	641
		1213	661
		526	454
		823	1023
			562

## Sheet: Extended Data Fig. 7b
		MFI of TNP-Ficoll
		Arhgef1+/-	Arhgef1-/-
		2333	1172
		2170	1617
		1643	1099
		2264	1525
		2314	1545
		2071	1479
		1854	1102

## Sheet: Extended Data Fig. 7c
		MFI of TNP-Ficoll
		CD45.1+ Arhgef1+/+ : CD45.2+ Aehgef1+/-		CD45.1+ Arhgef1+/+ : CD45.2+ Arhgef1-/-
		Arhgef1+/+	Arhgef1+/-	Arhgef1+/+	Arhgef1-/-
		6412	6153	2498	2077
		5589	5549	1604	1258
		4052	3813	3584	2493
		4937	5035	4472	2687
		761	821	2316	1870
				2643	1760

## Sheet: Extended Data Fig. 7d
		MFI of TNP-Ficoll
		Adgre5+/+	Adgre5-/-
		7575	6274
		8646	4444
		5986	4119
		7008	8997
		10172	6829
		9823	16098
		8626	11605
		6233	6488

## Sheet: Extended Data Fig. 7e
		% in peritoneal cavity cells
		B1a		B1b
		Adgre5+/-	Adgre5-/-	Adgre5+/-	Adgre5-/-
		10.3597	7.6384	5.82702	4.96853
		17.1118	13.9457	10.6	10.91
		19.669	26.9313	8.66164	6.03348
		21.1733	11.1255	9.42157	3.83457
		6.54372	7.71049	3.88	3.39802
		11.5026	2.68532	4.28857	1.41954
		16.1202	12.9398	8.33872	6.61429
		13.5542	8.99962	3.75327	3.71313
		11.1426	8.15332	10.5819	4.8515
		7.48314	8.37764	5.58627	5.29788
		6.23541	9.04392	5.7455	5.44864
		9.90538	8.24317	5.10602	9.53737
		8.01932	8.53795	5.01432	5.13721

## Sheet: Extended Data Fig. 7f
		MFI of TNP-Ficoll
		Adgre5+/-	Adgre5-/-
		231	373
		346	464
		551	210
		375	332
		250	218
		340	143
		143	179
		253	120

## Sheet: Extended Data Fig. 7g
		% in splenocytes
		IgHa Adgre5+/+ : IgHb Adgre5+/+		IgHa Adgre5+/+ : IgHb Adgre5-/-
		Adgre5+/+	Adgre5+/+	Adgre5+/+	Adgre5-/-
		1.01903	2.13032	2.33353	1.90135
		1.37062	2.34591	1.81696	1.27889
		1.56988	2.61124	2.29853	1.87561
		1.99732	3.58368	2.09848	1.27599
		3.08284	2.31507	2.82056	1.5321
		1.96874	1.78502	2.14441	1.16446
		1.59712	3.14268	3.55101	1.36326
		2.0743	3.21782	3.2301	1.39052
		2.14639	4.03115	3.1698	1.53387
		2.37203	3.23812	3.37553	1.38102
		2.24059	3.88014	3.79113	1.28517
		1.08082	2.44539	2.74442	1.17581
